# Supplementary material for: Efficient design of synthetic gene circuits under cell-to-cell variability
Source: BMC Bioinformatics. 2023 Dec 7;24(Suppl 1):460. doi: 10.1186/s12859-023-05538-z (PMC10701960; doi:10.1186/s12859-023-05538-z)
Supplement: Supplementary file 1 — Additional file 1. SBML model for the WTC This SBML file describes the model used to estimate the WTC’s parameters. The C file used to simulate the model during sampling is provided in the Gitlab repository https://gitlab.com/csb.ethz/slmcmc_applications. [file 12859_2023_5538_MOESM1_ESM.zip]

Archive with 1 entries (1 files):
- 12859_2023_5538_MOESM1_ESM/WTC_SBMLmodel.xml
