# Supplementary material for: Efficient design of synthetic gene circuits under cell-to-cell variability
Source: BMC Bioinformatics. 2023 Dec 7;24(Suppl 1):460. doi: 10.1186/s12859-023-05538-z (PMC10701960; doi:10.1186/s12859-023-05538-z)
Supplement: Supplementary file 1 — Additional file 1. SBML model for the WTC This SBML file describes the model used to estimate the WTC’s parameters. The C file used to simulate the model during sampling is provided in the Gitlab repository https://gitlab.com/csb.ethz/slmcmc_applications. [file 12859_2023_5538_MOESM1_ESM.zip › 12859_2023_5538_MOESM1_ESM/WTC_SBMLmodel.xml]

<?xml version="1.0" encoding="UTF-8"?>
<sbml xmlns="http://www.sbml.org/sbml/level2" level="2" version="1">
  <model>
    <listOfCompartments>
      <compartment id="rootCompartment" name="rootCompartment" spatialDimensions="3" size="1" constant="true"/>
    </listOfCompartments>
    <listOfSpecies>
      <species id="TetR" name="TetR" compartment="rootCompartment" initialAmount="1e-006" hasOnlySubstanceUnits="true" boundaryCondition="false" constant="false">
        <notes>
          <html xmlns="http://www.w3.org/1999/xhtml">
            <body>
total TetR concentration in Tdh3 expressing units (not nM!)</body>
          </html>
        </notes>
      </species>
      <species id="TetRTup1" name="TetRTup1" compartment="rootCompartment" initialAmount="1e-006" hasOnlySubstanceUnits="true" boundaryCondition="false" constant="false">
        <notes>
          <html xmlns="http://www.w3.org/1999/xhtml">
            <body>
total TetRTup1 concentration in Tdh3 expressing units</body>
          </html>
        </notes>
      </species>
      <species id="Citrine" name="Citrine" compartment="rootCompartment" initialAmount="0" hasOnlySubstanceUnits="true" boundaryCondition="false" constant="false">
        <notes>
          <html xmlns="http://www.w3.org/1999/xhtml">
            <body>
Citrine fluorescent reporter in Tdh3 expressing units</body>
          </html>
        </notes>
      </species>
    </listOfSpecies>
    <listOfParameters>
      <parameter id="aTcAdded" name="aTcAdded" value="0" constant="true">
        <notes>
          <html xmlns="http://www.w3.org/1999/xhtml">
            <body>
nM total aTc conc.</body>
          </html>
        </notes>
      </parameter>
      <parameter id="kTet" name="kTet" value="1.12" constant="true">
        <notes>
          <html xmlns="http://www.w3.org/1999/xhtml">
            <body>
nM/min</body>
          </html>
        </notes>
      </parameter>
      <parameter id="kTup" name="kTup" value="0.79" constant="true">
        <notes>
          <html xmlns="http://www.w3.org/1999/xhtml">
            <body>
nM/min</body>
          </html>
        </notes>
      </parameter>
      <parameter id="kC" name="kC" value="0.84" constant="true">
        <notes>
          <html xmlns="http://www.w3.org/1999/xhtml">
            <body>
nM/min</body>
          </html>
        </notes>
      </parameter>
      <parameter id="dTet" name="dTet" value="0.0087" constant="true">
        <notes>
          <html xmlns="http://www.w3.org/1999/xhtml">
            <body>
min-1</body>
          </html>
        </notes>
      </parameter>
      <parameter id="dTup" name="dTup" value="1.28" constant="true">
        <notes>
          <html xmlns="http://www.w3.org/1999/xhtml">
            <body>
min-1</body>
          </html>
        </notes>
      </parameter>
      <parameter id="dC" name="dC" value="0.006" constant="true">
        <notes>
          <html xmlns="http://www.w3.org/1999/xhtml">
            <body>
min-1</body>
          </html>
        </notes>
      </parameter>
      <parameter id="n" name="n" value="1.57" constant="true">
        <notes>
          <html xmlns="http://www.w3.org/1999/xhtml">
            <body>
no unit, Hill coefficient</body>
          </html>
        </notes>
      </parameter>
      <parameter id="thetaTet" name="thetaTet" value="0.006" constant="true">
        <notes>
          <html xmlns="http://www.w3.org/1999/xhtml">
            <body>
nM repression threshold TetR</body>
          </html>
        </notes>
      </parameter>
      <parameter id="thetaTup" name="thetaTup" value="5e-005" constant="true">
        <notes>
          <html xmlns="http://www.w3.org/1999/xhtml">
            <body>
nM repression threshold Tup1</body>
          </html>
        </notes>
      </parameter>
      <parameter id="Ka" name="Ka" value="144.37" constant="true">
        <notes>
          <html xmlns="http://www.w3.org/1999/xhtml">
            <body>
nM-1  association constant aTc to TetR or Tup1</body>
          </html>
        </notes>
      </parameter>
      <parameter id="nMperUnit" name="nMperUnit" value="0.76" constant="true">
        <notes>
          <html xmlns="http://www.w3.org/1999/xhtml">
            <body>
convertes Tdh3 expressing units to nM</body>
          </html>
        </notes>
      </parameter>
      <parameter id="FluoMin" name="FluoMin" value="385" constant="true">
        <notes>
          <html xmlns="http://www.w3.org/1999/xhtml">
            <body>
Fluorescence measured in empty strain</body>
          </html>
        </notes>
      </parameter>
      <parameter id="FluoMax" name="FluoMax" value="50350" constant="true">
        <notes>
          <html xmlns="http://www.w3.org/1999/xhtml">
            <body>
Fluorescence measured in strain expressing Citrine form thd3 promoter</body>
          </html>
        </notes>
      </parameter>
      <parameter id="aTc" name="aTc" value="0" constant="false"/>
      <parameter id="Ka_Unit" name="Ka_Unit" value="0" constant="false"/>
      <parameter id="kTet_Unit" name="kTet_Unit" value="0" constant="false"/>
      <parameter id="kTup_Unit" name="kTup_Unit" value="0" constant="false"/>
      <parameter id="kC_Unit" name="kC_Unit" value="0" constant="false"/>
      <parameter id="thetaTet_Unit" name="thetaTet_Unit" value="0" constant="false"/>
      <parameter id="thetaTup_Unit" name="thetaTup_Unit" value="0" constant="false"/>
      <parameter id="f" name="f" value="0" constant="false"/>
      <parameter id="ScalingFactor" name="ScalingFactor" value="0" constant="false"/>
      <parameter id="CitrineFluo" name="CitrineFluo" value="0" constant="false"/>
    </listOfParameters>
    <listOfRules>
      <assignmentRule variable="aTc">
        <math xmlns="http://www.w3.org/1998/Math/MathML">
          <piecewise>
            <piece>
              <apply>
                <divide/>
                <ci> aTcAdded </ci>
                <ci> nMperUnit </ci>
              </apply>
              <apply>
                <geq/>
                <csymbol encoding="text" definitionURL="http://www.sbml.org/sbml/symbols/time"> time </csymbol>
                <cn type="integer"> 1000 </cn>
              </apply>
            </piece>
            <otherwise>
              <cn type="integer"> 0 </cn>
            </otherwise>
          </piecewise>
        </math>
      </assignmentRule>
      <assignmentRule variable="Ka_Unit">
        <math xmlns="http://www.w3.org/1998/Math/MathML">
          <apply>
            <times/>
            <ci> Ka </ci>
            <ci> nMperUnit </ci>
          </apply>
        </math>
      </assignmentRule>
      <assignmentRule variable="kTet_Unit">
        <math xmlns="http://www.w3.org/1998/Math/MathML">
          <apply>
            <divide/>
            <ci> kTet </ci>
            <ci> nMperUnit </ci>
          </apply>
        </math>
      </assignmentRule>
      <assignmentRule variable="kTup_Unit">
        <math xmlns="http://www.w3.org/1998/Math/MathML">
          <apply>
            <divide/>
            <ci> kTup </ci>
            <ci> nMperUnit </ci>
          </apply>
        </math>
      </assignmentRule>
      <assignmentRule variable="kC_Unit">
        <math xmlns="http://www.w3.org/1998/Math/MathML">
          <apply>
            <divide/>
            <ci> kC </ci>
            <ci> nMperUnit </ci>
          </apply>
        </math>
      </assignmentRule>
      <assignmentRule variable="thetaTet_Unit">
        <math xmlns="http://www.w3.org/1998/Math/MathML">
          <apply>
            <divide/>
            <ci> thetaTet </ci>
            <ci> nMperUnit </ci>
          </apply>
        </math>
      </assignmentRule>
      <assignmentRule variable="thetaTup_Unit">
        <math xmlns="http://www.w3.org/1998/Math/MathML">
          <apply>
            <divide/>
            <ci> thetaTup </ci>
            <ci> nMperUnit </ci>
          </apply>
        </math>
      </assignmentRule>
      <assignmentRule variable="f">
        <math xmlns="http://www.w3.org/1998/Math/MathML">
          <apply>
            <minus/>
            <apply>
              <divide/>
              <cn type="integer"> 1 </cn>
              <cn type="integer"> 2 </cn>
            </apply>
            <apply>
              <divide/>
              <apply>
                <minus/>
                <apply>
                  <plus/>
                  <cn type="integer"> 1 </cn>
                  <apply>
                    <times/>
                    <ci> Ka_Unit </ci>
                    <ci> aTc </ci>
                  </apply>
                </apply>
                <apply>
                  <root/>
                  <degree>
                    <cn type="integer"> 2 </cn>
                  </degree>
                  <apply>
                    <plus/>
                    <apply>
                      <power/>
                      <apply>
                        <plus/>
                        <cn type="integer"> 1 </cn>
                        <apply>
                          <times/>
                          <ci> Ka_Unit </ci>
                          <apply>
                            <minus/>
                            <apply>
                              <plus/>
                              <ci> TetR </ci>
                              <ci> TetRTup1 </ci>
                            </apply>
                            <ci> aTc </ci>
                          </apply>
                        </apply>
                      </apply>
                      <cn type="integer"> 2 </cn>
                    </apply>
                    <apply>
                      <times/>
                      <cn type="integer"> 4 </cn>
                      <ci> Ka_Unit </ci>
                      <ci> aTc </ci>
                    </apply>
                  </apply>
                </apply>
              </apply>
              <apply>
                <times/>
                <cn type="integer"> 2 </cn>
                <ci> Ka_Unit </ci>
                <apply>
                  <plus/>
                  <ci> TetR </ci>
                  <ci> TetRTup1 </ci>
                </apply>
              </apply>
            </apply>
          </apply>
        </math>
      </assignmentRule>
      <assignmentRule variable="ScalingFactor">
        <math xmlns="http://www.w3.org/1998/Math/MathML">
          <apply>
            <times/>
            <ci> dC </ci>
            <apply>
              <minus/>
              <ci> FluoMax </ci>
              <ci> FluoMin </ci>
            </apply>
          </apply>
        </math>
      </assignmentRule>
      <assignmentRule variable="CitrineFluo">
        <math xmlns="http://www.w3.org/1998/Math/MathML">
          <apply>
            <plus/>
            <apply>
              <times/>
              <ci> Citrine </ci>
              <ci> ScalingFactor </ci>
            </apply>
            <ci> FluoMin </ci>
          </apply>
        </math>
      </assignmentRule>
    </listOfRules>
    <listOfReactions>
      <reaction id="R1" name="R1" reversible="false">
        <notes>
          <html xmlns="http://www.w3.org/1999/xhtml">
            <body>
activation of TetR production</body>
          </html>
        </notes>
        <listOfProducts>
          <speciesReference species="TetR" stoichiometry="1"/>
        </listOfProducts>
        <listOfModifiers>
          <modifierSpeciesReference species="TetRTup1"/>
        </listOfModifiers>
        <kineticLaw>
          <math xmlns="http://www.w3.org/1998/Math/MathML">
            <apply>
              <divide/>
              <ci> kTet_Unit </ci>
              <apply>
                <plus/>
                <cn type="integer"> 1 </cn>
                <apply>
                  <power/>
                  <apply>
                    <divide/>
                    <apply>
                      <times/>
                      <ci> f </ci>
                      <ci> TetR </ci>
                    </apply>
                    <ci> thetaTet_Unit </ci>
                  </apply>
                  <ci> n </ci>
                </apply>
                <apply>
                  <power/>
                  <apply>
                    <divide/>
                    <apply>
                      <times/>
                      <ci> f </ci>
                      <ci> TetRTup1 </ci>
                    </apply>
                    <ci> thetaTup_Unit </ci>
                  </apply>
                  <ci> n </ci>
                </apply>
              </apply>
            </apply>
          </math>
        </kineticLaw>
      </reaction>
      <reaction id="R2" name="R2" reversible="false">
        <notes>
          <html xmlns="http://www.w3.org/1999/xhtml">
            <body>
activation of TetRTup1 production</body>
          </html>
        </notes>
        <listOfProducts>
          <speciesReference species="TetRTup1" stoichiometry="1"/>
        </listOfProducts>
        <kineticLaw>
          <math xmlns="http://www.w3.org/1998/Math/MathML">
            <ci> kTup_Unit </ci>
          </math>
        </kineticLaw>
      </reaction>
      <reaction id="R3" name="R3" reversible="false">
        <notes>
          <html xmlns="http://www.w3.org/1999/xhtml">
            <body>
activation of Citrine production</body>
          </html>
        </notes>
        <listOfProducts>
          <speciesReference species="Citrine" stoichiometry="1"/>
        </listOfProducts>
        <listOfModifiers>
          <modifierSpeciesReference species="TetR"/>
          <modifierSpeciesReference species="TetRTup1"/>
        </listOfModifiers>
        <kineticLaw>
          <math xmlns="http://www.w3.org/1998/Math/MathML">
            <apply>
              <divide/>
              <ci> kC_Unit </ci>
              <apply>
                <plus/>
                <cn type="integer"> 1 </cn>
                <apply>
                  <power/>
                  <apply>
                    <divide/>
                    <apply>
                      <times/>
                      <ci> f </ci>
                      <ci> TetR </ci>
                    </apply>
                    <ci> thetaTet_Unit </ci>
                  </apply>
                  <ci> n </ci>
                </apply>
                <apply>
                  <power/>
                  <apply>
                    <divide/>
                    <apply>
                      <times/>
                      <ci> f </ci>
                      <ci> TetRTup1 </ci>
                    </apply>
                    <ci> thetaTup_Unit </ci>
                  </apply>
                  <ci> n </ci>
                </apply>
              </apply>
            </apply>
          </math>
        </kineticLaw>
      </reaction>
      <reaction id="D1" name="D1" reversible="false">
        <notes>
          <html xmlns="http://www.w3.org/1999/xhtml">
            <body>
protein degradation</body>
          </html>
        </notes>
        <listOfReactants>
          <speciesReference species="TetR" stoichiometry="1"/>
        </listOfReactants>
        <kineticLaw>
          <math xmlns="http://www.w3.org/1998/Math/MathML">
            <apply>
              <times/>
              <ci> dTet </ci>
              <ci> TetR </ci>
            </apply>
          </math>
        </kineticLaw>
      </reaction>
      <reaction id="D2" name="D2" reversible="false">
        <notes>
          <html xmlns="http://www.w3.org/1999/xhtml">
            <body>
protein degradation</body>
          </html>
        </notes>
        <listOfReactants>
          <speciesReference species="TetRTup1" stoichiometry="1"/>
        </listOfReactants>
        <kineticLaw>
          <math xmlns="http://www.w3.org/1998/Math/MathML">
            <apply>
              <times/>
              <ci> dTup </ci>
              <ci> TetRTup1 </ci>
            </apply>
          </math>
        </kineticLaw>
      </reaction>
      <reaction id="D3" name="D3" reversible="false">
        <notes>
          <html xmlns="http://www.w3.org/1999/xhtml">
            <body>
protein degradation</body>
          </html>
        </notes>
        <listOfReactants>
          <speciesReference species="Citrine" stoichiometry="1"/>
        </listOfReactants>
        <kineticLaw>
          <math xmlns="http://www.w3.org/1998/Math/MathML">
            <apply>
              <times/>
              <ci> dC </ci>
              <ci> Citrine </ci>
            </apply>
          </math>
        </kineticLaw>
      </reaction>
    </listOfReactions>
  </model>
</sbml>
